# Supplementary material for: New stable QTLs for berry weight do not colocalize with QTLs for seed traits in cultivated grapevine (Vitis vinifera L.)
Source: BMC Plant Biol. 2013 Dec 19;13:217. doi: 10.1186/1471-2229-13-217 (PMC3878267; doi:10.1186/1471-2229-13-217)
Supplement: Additional file 16: Table S12 — Functional candidate genes comprised within +/- 3 cM of the LOD peaks of consensus berry size QTLs (BLUPs only). [file 1471-2229-13-217-S16.xls]

## Sheet: Feuille1
Additional file 16: Table S12 - Functional candidate genes comprised within +/- 3 cM of the LOD peaks of consensus berry size QTLs (BLUPs only).
LG	Trait	position_start	position_end	LOC	NCBI annotation	Functional evidence
8	MBW - RESFW	12508278	12513965	LOC100250019	auxin-induced protein 10A5-like	-
8	MBW - RESFW	12519081	12519742	LOC100255176	indole-3-acetic acid-induced protein ARG7-like	-
8	MBW - RESFW	12644711	12650915	LOC100265402	cell division cycle protein 48 homolog-like	in Arabidopsis, CDC48A/p97 is critical for cytokinesis, cell expansion, and differentiation [107]
8	MBW - RESFW	12797221	12797604	LOC100253355	indole-3-acetic acid-induced protein ARG7-like	-
8	MBW - RESFW	12843541	12852578	LOC100256742	ethylene-insensitive protein 2-like	ethylene signaling protein preferentially expressed in flb vs WT grapes [90]
8	MBW - RESFW	12902446	12906756	LOC100255182	cytokinin riboside 5'-monophosphate phosphoribohydrolase LOG3-like	-
8	MBW - RESFW	12924872	12928912	LOC100251645	auxin response factor 18-like	-
8	MBW - RESFW	12986505	12988086	PIP2;3	aquaporin-like	triggered large water channel activities upon expression in Xenopus oocytes [77] and was highly expressed in expanding young berries [78]
8	MBW - RESFW	12990192	13004984	LOC100249863	V-type proton ATPase subunit G-like	V-ATPase level nearly paralleled that of the berry growth rate [108]
8	MBW - RESFW	13327417	13332631	LOC100246592	cell number regulator 8-like	Plac8 belongs to an evolutionary conserved family of proteins, the PLAC8 family, mostly abundant in plants where they control fruit weight through regulation of cell number [84] (similarity with fw2.2 of tomato)
8	RESN	16097909	16102032	LAX1	AUX-1-like protein	AUXIN1 (AUX1) has been demonstrated to encode a high-affinity auxin influx carrier [109]
8	RESN	16260846	16265985	LOC100240763	vacuolar cation/proton exchanger 3-like	CAX3; role on Arabidopsis seeds
11	MBW - RESN	3794975	3797936	LOC100247336	auxin-responsive protein IAA7-like	-
11	MBW - RESN	3959481	3961366	LOC100249084	DELLA protein SLR1-like	-
11	MBW - RESN	4493089	4499570	LOC100242189	xylosyltransferase 1-like	-
13	RESFW	4357952	4359106	LOC100266823	glucan endo-1,3-beta-glucosidase 13-like	-
13	RESFW	5554405	5555653	LOC100251261	V-type proton ATPase subunit G-like	V-ATPase level nearly paralleled that of the berry growth rate [108]
13	RESFW	5601995	5605019	PIP2;1	aquaporin-like	up-regulated gene at the start of the second berry growth phase [72]. Triggered large water channel activities upon expression in Xenopus oocytes [77] and was highly expressed in expanding young berries [78]
13	RESFW	5744374	5747220	LOC100265118	auxin response factor 18-like	-
17	MBW - RESN - RESFW	5434020	5452711	LOC100257072	agamous-like MADS-box protein AGL8 homolog	In Arabidopsis, the MADS box gene Agl8 RNA accumulates in the walls of the developing carpels [110]
17	MBW - RESN - RESFW	6151295	6156718	LOC100250150	polygalacturonase-like	-
17	MBW - RESN - RESFW	6215992	6217587	LOC100267345	probable pectate lyase P59-like	-
17	MBW - RESN - RESFW	6316189	6320034	LOC100250047	probable WRKY transcription factor 72-like	regulation of skin and flesh ripening [81]
17	MBW - RESN - RESFW	6455525	6456835	LOC100248549	transcription factor bHLH135-like	regulation of pre-veraison processes in the pericarp [81]
17	MBW - RESN - RESFW	6498794	6499584	LOC100265519	putative pectinesterase/pectinesterase inhibitor 26-like	-
17	MBW	6769424	6770691	LOC100248537	gibberellin-regulated protein 6-like	-
17	MBW	6779689	6782630	LOC100244988	xylogalacturonan beta-1,3-xylosyltransferase-like, transcript variant 1	-
18	MBW - RESN	10590637	10594945	LOC100257468	glucan endo-1,3-beta-glucosidase 7-like	-
18	MBW - RESN	10677981	10680233	LOC100250559	putative S-adenosyl-L-methionine-dependent methyltransferase Mvan_1345-like
18	MBW - RESN	10756955	10762566	LOC100266019	sugar transporter ERD6-like 6	sugar transport in Arabidopsis [111]
18	MBW - RESN	10835067	10837616	LOC100255758	putative pectinesterase 11-like	-
18	MBW - RESN - RESFW	11070925	11090733	LOC100266147	cyclin-T1-4-like	-
18	MBW - RESN - RESFW	11256587	11261569	LOC100267760	cytokinin dehydrogenase 5-like	CKX3 and CKX5 regulate the activity of the reproductive meristems of Arabidopsis thaliana [112]
18	MBW - RESN - RESFW	11286607	11293232	LOC100232901	beta-galactosidase BG1-like	cell-wall modifying enzyme expressed during berry development [74]
18	MBW - RESN - RESFW	11384187	11387082	LOC100266024	auxin-induced protein 5NG4-like	An auxin-inducible gene, 5NG4, from loblolly pine (Pinus taeda L.) encodes a putative transmembrane protein [113]
18	MBW - RESN - RESFW	11429270	11475301	LOC100255659	vacuolar proton translocating ATPase 100 kDa subunit-like	V-ATPase level nearly paralleled that of the berry growth rate [108]
18	MBW - RESN - RESFW	11506486	11512543	AP3	flowering-related B-class MADS-box protein APETALA3	VvAP3 was expressed highest in young fruit [114]; VvAP3 transcripts were restricted almost exclusively in inflorescences [89]
18	MBW - RESN - RESFW	11630911	11633211	LOC100247114	V-type proton ATPase 16 kDa proteolipid subunit c1/c3/c5-like	V-ATPase level nearly paralleled that of the berry growth rate [108]
18	RESFW	11920486	11928775	LOC100254074	auxin response factor 5-like, transcript variant 1	includes an EST of hypothetical transcription factor preferentially expressed in WT vs flb grapevine [90]
18	RESFW	11920486	11928772	LOC100254074	auxin response factor 5-like, transcript variant 2	-
18	RESFW	11959620	11960345	LOC100242084	auxin-induced protein 6B-like	-
18	RESFW	11987175	11987998	LOC100247221	indole-3-acetic acid-induced protein ARG7-like	-
18	RESFW	12002966	12003280	LOC100245466	auxin-induced protein X10A-like	-
18	RESFW	12073534	12076145	LOC100257475	cytokinin riboside 5'-monophosphate phosphoribohydrolase LOG3-like	-
18	RESFW	12212398	12214785	LOC100267672	cyclin-B2-4-like	A plant cyclin B2 is degraded early in mitosis and its ectopic expression shortens G2-phase and alleviates the DNA-damage checkpoint, in tobacco [115]
MBW: mean berry weight; RESN: residual berry weight unexplained by seed number; RESFW: residual berry weight unexplained by total seed fresh weight
107.	Park SH, Rancour DM, Bednarek SY: In planta analysis of the cell cycle-dependent localization of AtCDC48A and its critical roles in cell division, expansion, and differentiation. Plant Physiol 2008, 148:246-258.
108.	Shiratake K, Goto H, Maeshima M, Yamaki S: Fluctuations in the protein levels of H +-pumps and water channels of the tonoplast and plasma membrane during grape berry development. Journal of the Japanese Society for Horticultural Science 2001, 70:287-293.
109.	Peret B, Swarup K, Ferguson A, Seth M, Yang YD, Dhondt S, James N, Casimiro I, Perry P, Syed A, Yang HB, Reemmer J, Venison E, Howells C, Perez-Amador MA, Yun JG, Alonso J, Beemster GTS, Laplaze L, Murphy A, Bennett MJ, Nielsen E, Swarup R: AUX/LAX genes encode a family of auxin influx transporters that perform distinct functions during Arabidopsis development. Plant Cell 2012, 24:2874-2885.
110.	Mandel MA, Yanofsky MF: The Arabidopsis Agl8 MADS box gene is expressed in inflorescence meristems and is negatively regulated by APETALA1. Plant Cell 1995, 7:1763-1771.
111.	Kiyosue T, Abe H, Yamaguchi-Shinozaki K, Shinozaki K: ERD6, a cDNA clone for an early dehydration-induced gene of Arabidopsis, encodes a putative sugar transporter. Biochimica et Biophysica Acta, Biomembranes 1998, 1370:187-191.
112.	Bartrina I, Otto E, Strnad M, Werner T, Schmulling T: Cytokinin regulates the activity of reproductive meristems, flower organ size, ovule formation, and thus seed yield in Arabidopsis thaliana. Plant Cell 2011, 23:69-80.
113.	Busov VB, Johannes E, Whetten RW, Sederoff RR, Spiker SL, Lanz-Garcia C, Goldfarb B: An auxin-inducible gene from loblolly pine ( Pinus taeda L.) is differentially expressed in mature and juvenile-phase shoots and encodes a putative transmembrane protein. Planta 2004, 218:916-927.
114.	Yang G, Cao X, Fang J, Huang Z, Tao J, Wang C: Sub-cellular localization and expression analysis of genes involved in grapevine floral development. Scientia Agricultura Sinica 2011, 44:641-650.
115.	Weingartner M, Pelayo HR, Binarova P, Zwerger K, Melikant B, Torre Cdl, Heberle-Bors E, Bogre L: A plant cyclin B2 is degraded early in mitosis and its ectopic expression shortens G2-phase and alleviates the DNA-damage checkpoint. Journal of Cell Science 2003, 116:487-498.
